# Supplementary material for: Endophytic Fungi Isolated from Ageratina adenophora Exhibits Potential Antimicrobial Activity against Multidrug-Resistant Staphylococcus aureus
Source: Plants (Basel). 2023 Feb 1;12(3):650. doi: 10.3390/plants12030650 (PMC9920656; doi:10.3390/plants12030650)
Supplement: Supplementary file 1 [file plants-12-00650-s001.zip]

Archive with 1 entries (1 files):
- plants-2122648-supplementary.pdf
